# Supplementary material for: Neck/shoulder discomfort due to visually demanding experimental near work is influenced by previous neck pain, task duration, astigmatism, internal eye discomfort and accommodation
Source: PLoS One. 2017 Aug 23;12(8):e0182439. doi: 10.1371/journal.pone.0182439 (PMC5568144; doi:10.1371/journal.pone.0182439)
Supplement: S1 File — (XLSX) [file pone.0182439.s001.xlsx]

## Sheet: Data
ID	Group	Cylindrical error	Refractive error	Gender	Age (in years)	Temporal order	IntEye-baseline	IntEye-BM	IntEye-MM	IntEye-MN	IntEye-MP	ExtEye-baseline	ExtEye-BM	ExtEye-MM	ExtEye-MN	ExtEye-MP	Neck-baseline	Neck-BM	Neck-MM	Neck-MN	Neck-MP	RD-BM	RD-MM	RD-MN	RD-MP	EMG-BM	EMG-MM	EMG-MN	EMG-MP	SDNN-BM	SDNN-MM	SDNN-MN	SDNN-MP
1	1	1	1	2	37	1	0	0.3	0.3	0.3	1.5	0	0.3	0.5	1	1	2	0.5	1	1	2	3.54	3.49	0.86	0.93	0.35	0.2	0.09	0.28	27.7143	23.0429	27.5714	23.2286
2	1	2	1	1	30	2	0	0.3	0	0.3	0	0	0.5	0	0.3	0.3	0	3	0.3	1	0.5					0.03	0.22	0.14	0.235	72.4286	68.7143	66.1714	59.5714
3	1	2	1	1	39	3	0	2.5	0.5	2.5	2	0	5	5	1.5	3	0	5	5	2.5	3	3.32	3.23	1.24	0.2	3.21	0.12	0.015	0.17	50.4286	50.0571	42.1429	46.3286
4	1	2	2	2	31	4	0.3	0.5	0	0.3	0.3	0	1	2	2	2	0	0.5	2	0	0.3	3.71	2.74	0.74	0.4	0.025	0.23	0.08	0.05	37	33.5286	36.9143	37.2
5	1	2	1	2	35	1	0	7	5	3	6	0.3	0	1	0.5	1	0	0.3	0.5	2	2.5			1.14		0.14	1.78		2.345	24.2857	25.7429	23.2857	20.4143
6	1	2	3	2	42	2	0	0.3	0.3	0.3	0.3	0	7	3	2	5	1	6	1.5	2	3		2.3	1.83	0.53	-0.045	0.11	0.07	0.03	48.4286	36.1143	38.2429	34.8143
7	1	2	2	2	28	3	1	5	4	1.5	4	1.5	1	0.5	2	1	2	2.5	2	1.5	1	6.12	2.78	1.37	1.67	0.305	0.83	0.615	2.85	47.8571	59.5	47.7857	37.8571
8	1	1	2	1	37	4	0	0	1.5	1.5	2	2	3	3	3	3	0.5	0.5	0.5	0.5	0.5	1.71	0.81	0.67	0.24	0.015	0.1	0.12	0.045	51.5714	67.4714	48.4714	69.3857
9	1	2	2	2	31	1	0	1.5	1.5	1.5	2	0	0	0	0	0	0	0	0	0	0	4.24	3.59	1						40.1429	40.1	43.5143	44.9714
10	1	2	1	2	43	2	1	3	3	1	3	1.5	0.5	0.3	1	0.5	0	0	0	4	0	2.64	2.84	2.12	1.16	0.06	0.04	-0.02	0.085	47.7143	43.4143	52.5571	41.7429
11	1	2	2	2	43	3	0	5	2.5	2.5	4	0	3	1	0.5	0.5	2	5	5	2	3			2.29	1.67	0.16	0.25	-0.225	0.035	54.1429	46.7143	47.4857	51.2571
12	1	1	3	1	44	4	0	0.5	1	0	0.5	0	0	0	0	0	1	1	0.5	0.5	0.5	0.55	1.28	0.21	-0.3	-0.325	-0.25	0.505	0.22	51.2857	53.8857	40.6286	43.9571
13	1	2	2	2	47	1	0	4	4	4	5	0	0	0	0	0	0.5	1	1	2	2	0.38	1.43	2.11	2.11	0.155	-0.23	0.21	0.12	15.1429	23.8714	13.9571	12.9
14	1	1	1	2	45	2	0	6	2	3	3	0	3	2	2	2	0	0	0	0	0	0.76			-0.02					31.1429	30.5571	34.8571	32.2714
15	1	1	3	2	25	3	0	2	2	0.5	0.5	0	1	1	1.5	0.5	0.5	1	1.5	0.5	0.5	1.69	3.23	1.37	2.2	0.345	0.09	0.08	0.21	36.5714	45	35.5429	40.7714
16	1	2	1	2	31	4	0	0.5	0.5	1.5	0.5	0.3	0	0.5	0	0.5	1	2	3	2	3		4.06	4.06	0.52	-0.035	1.6	0.055	2.85	34.4286	31.3857	30.5857	28.3
17	1	1	1	2	41	1	1	1.5	1	0.3	0.3	1	3	2	2	3	2	2	2	2.5	2.5			1.57	0.72	0.4	0.22	0.15	2.625	25.2857	27.2857	25.9143	31.0714
18	1	2	1	2	28	2	0.3	1.5	3	2	2	0	0	0	0	0	0	0.5	0.5	0.5	2	5.25	5.09	1.76	2.51	1.055	1.61	0.43	1.475	50.1429	45.9429	58.0429	51.9857
19	1	2	2	2	45	3	0.5	5	2	0	1	0	3	1	0.3	0.5	0	3	3	1	5			1.71	2.41	0.04		0.09	0.14	26.1429	24	30.0429	28.3571
20	1	1	2	2	20	4	0.3	7	5	0	9	0.5	2	3	1	3	0	0.5	1	0.3	0.5	3.94	4.59	1.92	1.39	0.36	0.31	0.43	0.15	80.5714	45.8286	72.9714	64.7429
21	1	2	2	2	39	1	0.3	0.3	0.5	0.5	0.3	0	0	0.3	0.3	1.5	0.3	0.3	1	1.5	3	0.58	0.54	1.09	0.42	-0.115	0.31	-0.075	0.915	42	50.5857	51.8571	54.5
22	1	1	1	2	22	2	0.3	0	0	0	0	0.3	0.3	0	1.5	1	0.5	1.5	1.5	1.5	1	3.15	4.91	1.62	0.74	0.39	0.16	0.005	0.27	34.4286	26.8286	25.9571	31.0714
23	1	1	3	2	21	3	0	2.5	2.5	2.5	2.5	0	5	2	1	4	0	0.5	0.3	0.5	0	4.85		0.85	-0.34	-0.03	0.38	0.91	0.72	48	48.6429	56.8143	49.3714
25	1	1	1	2	22	1	0.3	3	2	2	2	0	0.3	0.3	0	0	0.3	2.5	2.5	1	3	4.1	4.52	1.27	-0.03	-0.32	-0.93	-0.745	0.005	56	53.5429	54.8286	62.1571
26	1	2	2	2	38	2	0	2	2.5	1.5	1.5	0	0.3	1	0	0.3	0.5	2	2.5	2	4	5.12	6.88	2.23	1.56	0.13	0.21	0.18	0.225	35.2857	37.4429	36.1	37.0571
27	1	2	1	2	27	3	1.5	0.3	0.3	0.3	0.5	0	2.5	4	3	0.3	1.5	2	3	2	1.5	4.52	3.73	1.62	-0.2	0.215	0.19	0.135	0.14	52.7143	43.2143	41.4714	41.6714
28	1	2	2	2	42	4	2	0	1	0	2.5	1	2.5	1.5	2	1.5	0	0.3	3	0	2	1.13	1.98	1.22	1.5	-0.105	-0.09	0.18	0.035	28.2857	37.0857	31.3143	29.1714
29	1		1	1	43	1	0	7	6	4	5	0	0	0	0	0	0	0.5	3	7	3	1.42	3.65	1.65	1.71	0.08	0.05	0.31	0.19	28.2857	35	35.9429	33.4429
30	1	1	3	1	20	2	1	3	3	2.5	3	0	0.5	0	0.5	0.5	0	3	3	2.5	3		4.97	1.66	0.78	0.07	0.12	-0.02	-0.13	65.1429	64.3429	67.6571	65
31	1	1	3	2	23	3	1	0.5	1	0.5	3	0.5	2	2	3	1	0.3	0.3	0.3	0.3	0	1.46	1.25	1.5	0.66	-0.555	0.09	4.17	0.075	59	46.6571	41.8714	36.5857
32	1	2	2	2	44	4	0	5	6	4	2	0	2.5	5	2.5	5	0	1	4	0.5	4			1.18	2.01	-0.19	-0.15	0.14	0.07	50.2857	70.9714	38.5857	53.6143
33	1	2	3	2	31	1	0	5	5	4	4	2	0	2	2.5	1.5	0	0.3	2.5	2	2.5		4.49	1.57		-0.365	0.21	-0.285	-0.08	61.1429	59.3	64.9571	58.4571
34	1	1	1	2	47	2	0.5	7	5	7	7	0	0	0	0	0	0	0.5	0.3	2	0.3	-0.95	0.29	0.85	1.21	-0.165	0.03	0.215	0.08	51.2857	46.1714	50.5	48.2857
101	2	2	1	1	36	1	0	9	5	7	5	0	3	2	1.5	2.5	2	4	3	5	7	3.13	3.93	1.58	0.02	0.52	0.19	0.135	0.465	22.4286	18.3429	22.7857	30
102	2	2	2	2	31	2	1.5	0.3	0.5	0.5	1	2.5	1.5	2	1.5	1.5	5	6	5	7	6					-0.015	0.03	-0.125	-0.06	40.2857	37.2714	38.3714	35.3429
103	2	1	1	2	39	3	0	1.5	0.5	2.5	3	0	2	3	0	1	1	3	4	4	1	2.74		2.15	1.67	0.04	1.41	-0.01	0.22	28.8571	35.7143	24.2714	33.2571
104	2	1	1	2	43	4	0	0.5	1	0.5	0.5	0	0.5	1.5	0.3	1.5	2	1.5	3	2	3	0.83	1.07	0.58	1.15	-0.41	0.18	-0.175	0.095	54.1429	51.8429	57.9143	49.1571
105	2	2	1	2	44	1	3	2	4	1	4	3	3	2.5	4	5	2	4	5	3	5	1.96	3.38	1.62	0.25	0.18	0.01	0.01	-0.005	27.1429	26.4	29.0571	30.6571
106	2		2	2	30	2	0.3	0.3	0.3	1	2	0.3	2	1	2	2	1	2	0.5	2.5	1.5		6.3			0.135	-0.83	-1.06		20.8571	18.1286	19.7143	20.9
107	2	1	1	2	39	3	1	7	6	6	9	1	2.5	2	3	2	3	7	6	5	4	3		2.12	0.85	0.1	-0.1	0.13	-0.04	58.8571	64.9571	65.1571	59.6429
108	2	2	2	2	29	4	0	4	3	2	5	0.3	7	5	7	7	0.5	2	7	1	1		4.75			-0.175	0.28	-1.96	-0.605	32.5714	28.9429	26.3429	34.7143
109	2	1	1	2	20	1	0	5	0.5	2.5	3	0.5	2	2	0	0	1	1.5	2.5	2.5	2.5			1.52	0.54	0.15	-0.03	0.07	-1.79	53.4286	43.7571	49.6286	46.0857
110	2	2	2	2	29	2	1	0.3	0.3	1	1	1	5	1.5	3	3	1	7	4	10	3	8.8	7.57	1.1	1.38	0.36	0.43	0.08	0.09	43.7143	36.5286	39.6	55.4143
111	2	2	2	1	47	3	2	3	1.5	1	5	0	3	2	0.5	2	3	2	1	1.5	2				1.25	-0.165	-0.19	0.075	0.445	10.4286	15.6714	12.0143	9.91429
112	2	2	1	2	21	4	0.3	4	2	1.5	4	1	3	2.5	1.5	4	2	5	5	3	5			-0.17	-0.64	0.225	-0.05	0.11	0.175	41.1429	46.6714	36.4143	42.6571
113	2	1	1	2	44	1	0	6	5	3	4	0	3	5	2	6	0.5	1	3	3	7					-0.09	-1.69	-0.615	0.115	24.1429	24.9429	21	24.1286
114	2	1	2	2	28	2	0.5	0.3	0.3	0.3	2	2	5	4	2	5	3	2.5	2	2	2	4.47	4.53	1.59	1.06	-0.015	-0.43	0.25	0.03	29.4286	27.4286	42.6143	30.9429
115	2		3	2	42	3	2	2	5	3	5	2.5	7	7	5	4	4	7	5	6	5	1.36	0.66	1.26	0.24	0.205	0.14	0.36	0.095	40.8571	34.0857	34	32.1143
116	2	1	2	1	43	4	2	4	2.5	1.5	2	2.5	4	2.5	4	3	2.5	3	4	1	4	2.25	2.98	1.22	1.38	0.04	0.14	-1.145	-2.035	18.7143	23.9143	25.7714	25.2143
117	2	1	3	1	33	1	1	3	4	1.5	3	0.3	0.3	0.3	0.5	0.3	3	3	2.5	4	3					0.025	-0.04	0.01	-0.035	50.7143	50.9	59.0143	64.6143
118	2	1	1	2	26	2	0	2	2	1.5	2.5	0.3	2.5	2	3	2.5	2	3	2.5	3	2.5	0.47	3.71	0.83	0.55	0.085	0.2	0.065	0.225	32.2857	29.3429	36.3	33.7286
119	2	2	3	1	47	3	0	4	3	2.5	4	0	4	4	1	4	3	6	5	4	2	3.42	3.25	1.75	0.53	0.025	-0.34	-0.11	0.01	42.7143	37.9714	39.1571	35.4857
120	2	2	2	2	39	4	0	3	1.5	2	0.3	0.3	0.3	1	0.3	0	2	3	10	1	5	6.89	7.23	1.16	1.01	0.205	0.23	0.18	-0.065	46.8571	45.3429	54.5286	55.9714
121	2	1	1	2	46	1	2.5	3	5	2	5	3	2.5	2.5	2.5	2.5	2.5	3	3	3	3	1.12	1.92	1.45	0.85	0.125	0.22	0.02	0.05	47.4286	26.7571	25.2571	36.0429
122	2	1	1	1	43	2	0	3	4	4	3	0	1	3	1	3	7	4	5	4	5	3.24	2.65	1.76	0.32	0.635	7.18	4.28	0.67	24	20.6429	24.2	20.8429
123	2	2	1	2	44	3	0	0.5	4	2	2	2	6	6	5	3	0.5	6	5	4	3									21.4286	21.7714	18.8429	17.7
124	2	1	2	2	22	4	3	4	2.5	2.5	4	7	4	5	7	2	2.5	6	7	2	7	4.59	3.21	1.58	0.28	0.415	1.05	1.04	0.815	39.7143	40.9429	39.9286	35.4714
126	2	1	1	2	28	2	3	0	0	0	0	5	6	6	6	7	9	9	3	8	9		3.63	0.51	1.66	-0.08	0.11	0.065	0.095	191	180.443	183.157	187.1
127	2	1	1	2	43	3	4	2	2	2	2	4	5	3	2	6	8	5	3	4	8	1.78	1.23	1.65	0.11	0.165	-0.05	0.165	-0.065	31	26.1857	22.5143	23.9
128	2	1	1	2	47	4	0	3	1	0.5	2	0.3	5	6	4	4	3	4	2.5	1.5	2		2.02	1.88	0.34	0.19	-0.01	-0.09	0.27	35.5714	32.6714	34.7857	30.2286
129	2	2	2	2	34	1	0.5	0	2.5	1	3	0.5	1	5	2	3	3	3	3	5	5	6	7.57	3.31	3.84	0.82	0.17	0.49	0.535	30	44	36.2143	29.9429
130	2	2	2	2	43	2	0.5	4	0.5	2	3	2	6	2.5	1.5	5	4	5	2	7	2.5				1.47	0.72	-0.59	1.395	-0.435	37.5714	36.4429	56.9286	50.0571
131	2	1	1	2	22	3	0	2	0.3	3	1	0.3	6	5	1.5	2	3	8	4	3	1	4.21	1.73	1.25	-0.01	0.31	-0.53	-0.19	-0.02	56.7143	58.5	65.1571	55.9286
132	2	1	3	2	39	4	0	5	2	2	5	0.3	1.5	0.5	1	1.5	3	3	3	2.5	3	3.91	4.07	1.5	1.47	0.025	0.01	0.01	-0.02	36.7143	34.7571	36.6	29.4571
133	2	2	2	2	33	1	0.5	2	5	1	3	0	0	2	1	2	2.5	1	4	3	5	3.54	2.49	1.23	0.96	2.04	0.56	0.365	0.67	26.5714	26.5	24.6143	31.3571
134	2		2	2	27	2	0.3	2	2	2	1	0.3	2	0.5	3	1	0.5	2	0.5	3	0.5		4.78	3.23	3.65	-0.165	0.11	-0.07	0.035	60.5714	52.3571	65.7143	50.6

## Sheet: Variables
ID	Identification number
Group	1 = Control group, 2 = Neck group
Cylindrical error	1 = Non-astigmatic, 2 = Astigmatic
Refractive error	1 = Emmetrope, 2 = Myope, 3 = Hyperope
Gender	1 = Male, 2 = Female
Age	Age of the participant (in years)
Temporal order	Temporal order of the viewing condition (VC): 1 = first VC, 2 = second VC, 3 = third VC, 4 = fourth VC
IntEye-baseline	Internal eye discomfort rated at baseline on Borg's CR-10 scale
IntEye-BM	Internal eye discomfort rated after viewing condition BM (binocular minus) on Borg's CR-10 scale
IntEye-MM	Internal eye discomfort rated after viewing condition MM (monocular minus) on Borg's CR-10 scale
IntEye-MN	Internal eye discomfort rated after viewing condition MN (monocular neutral) on Borg's CR-10 scale
IntEye-MP	Internal eye discomfort rated after viewing condition MP (monocular plus) on Borg's CR-10 scale
ExtEye-baseline	External eye discomfort rated at baseline on Borg's CR-10 scale
ExtEye-BM	External eye discomfort rated after viewing condition BM (binocular minus) on Borg's CR-10 scale
ExtEye-MM	External eye discomfort rated after viewing condition MM (monocular minus) on Borg's CR-10 scale
ExtEye-MN	External eye discomfort rated after viewing condition MN (monocular neutral) on Borg's CR-10 scale
ExtEye-MP	External eye discomfort rated after viewing condition MP (monocular plus) on Borg's CR-10 scale
Neck-baseline	Neck discomfort rated at baseline on Borg's CR-10 scale
Neck-BM	Neck discomfort rated after viewing condition BM (binocular minus) on Borg's CR-10 scale
Neck-MM	Neck discomfort rated after viewing condition MM (monocular minus) on Borg's CR-10 scale
Neck-MN	Neck discomfort rated after viewing condition MN (monocular neutral) on Borg's CR-10 scale
Neck-MP	Neck discomfort rated after viewing condition MP (monocular plus) on Borg's CR-10 scale
RD-BM	Response diopters during viewing condition BM (in diopters)
RD-MM	Response diopters during viewing condition MM (in diopters)
RD-MN	Response diopters during viewing condition MN (in diopters)
RD-MP	Response diopters during viewing condition MP (in diopters)
EMG-BM	Trapezius muscle activity during viewing condition BM (in %RVE)
EMG-MM	Trapezius muscle activity during viewing condition MM (in %RVE)
EMG-MN	Trapezius muscle activity during viewing condition MN (in %RVE)
EMG-MP	Trapezius muscle activity during viewing condition MP (in %RVE)
SDNN-BM	Heart rate variability during viewing condition BM
SDNN-MM	Heart rate variability during viewing condition MM
SDNN-MN	Heart rate variability during viewing condition MN
SDNN-MP	Heart rate variability during viewing condition MP
